# Supplementary material for: The Bidirectional Relationship between Weight Gain and Cognitive Function in First-Episode Schizophrenia: A Longitudinal Study in China
Source: Brain Sci. 2024 Mar 26;14(4):310. doi: 10.3390/brainsci14040310 (PMC11048552; doi:10.3390/brainsci14040310)
Supplement: Supplementary file 1 [file brainsci-14-00310-s001.zip]

Archive with 1 entries (1 files):
- brainsci-2910384-supplementary.pdf
